# Supplementary material for: Pseudomonas syringae Type III Secretion Protein HrpP Manipulates Plant Immunity To Promote Infection
Source: Microbiol Spectr. 2023 Apr 17;11(3):e05148-22. doi: 10.1128/spectrum.05148-22 (PMC10269811; doi:10.1128/spectrum.05148-22)
Supplement: Supplemental file 2 — Table S1. Download spectrum.05148-22-s0002.xlsx, XLSX file, 0.01 MB [file spectrum.05148-22-s0002.xlsx]

## Sheet: Strains
Table S1 Strains used in this study
Strains	Relative properties	Source
P. syringae pv. tomato
DC3000	Wild type; Rifr	Wei et al., 2015
DC3000ΔhrpP	Deletion of hrpP in DC3000 background; Rifr	Morello and Collmer, 2009
DC3000ΔhrcQ-U	Deletion of hrcQBRSTU; Rifr	Wei et al., 2015
DC3000(AvrPto-Cya)	DC3000 carrying pCPP5371-AvrPto-Cya; Rifr, Gmr	This study
DC3000ΔhrpP(AvrPto-Cya)	DC3000ΔhrpP carrying pCPP5371-AvrPto-Cya; Rifr, Gmr	This study
DC3000ΔhrcQ-U(AvrPto-Cya)	DC3000ΔhrcQ-U carrying pCPP5371-AvrPto-Cya; Rifr, Gmr	This study
Escherichia coli
DH5α	F- recA1 endA1 hsdR17 supE44 thi-1 gyrA96 relA1 Δ(argF-lacZYA)I169Φ80lacZ ΔM15	Invitrogen
BMBL21(DE3)	F- ompT hsdSB(rB-mB-)gal dcm (DE3)	Invitrogen
DH5α(pRK2013)	DH5α carrying pRK2013; Kmr	Lab stock
DE3(pET-30a-HrpP)	DE3 carrying pET-30a-HrpP; Kmr	This study
DE3(pET-30a-HrpP1-119)	DE3 carryingpET-30a-HrpP1-119; Kmr	This study
DE3(pET-30a-HrpP1-101)	DE3 carrying pET-30a-HrpP1-101; Kmr	This study
Saccharomyces cerevisiae
Y2H Gold	MATa, trp1-901, leu2-3, 112, ura3-52, his3-200, gal4Δ, gal80Δ, LYS2::GAL1UAS-Gal1TATA-His3, GAL2UAS-Gal2TATA-Ade2 URA3::MEL1UAS-Mel1TATA AUR1-C MEL1	Clontech
Agrobacterium tumefaciens
GV3101	Wild type; Rifr	Lab stock
GV3101(PIP2A-RFP)	GV3101 expressing AtPIP2A-RFP, plasma membrane marker;Rifr, Kmr	Nelson et al., 2007
GV3101(MKK2-GFPC)	GV3101 carrying pUCNS-MKK2-GFPC; Rifr, Kmr	This study
GV3101(HrpP-GFPN)	GV3101 carrying pUCCS-HrpP-GFPN; Rifr, Kmr	This study
GV3101(HrpP1-119-GFPN)	GV3101 carrying pUCCS-HrpP1-119-GFPN; Rifr, Kmr	This study
GV3101(HrpP1-101-GFPN)	GV3101 carrying pUCCS-HrpP1-101-GFPN; Rifr, Kmr	This study
GV3101(pB7WG2.0-HrpP)	GV3101 carrying pB7WG2.0-HrpP; Rifr, Spr	This study
GV3101(pEarlyGateS101-HrpP)	GV3101 carrying pEarlyGateS101-HrpP; Rifr, Spr	Lab stock
GV3101(pTRV1)	GV3101 carrying pTRV1; Rifr, Kmr	Lab stock
GV3101(pTRV2-EC1)	GV3101 carrying pTRV2-EC1; Rifr, Kmr	Lab stock
GV3101(pTRV2-SGT1)	GV3101 carrying pTRV2-SGT1; Rifr, Kmr	Lab stock
GV3101(pTRV2-RAR1)	GV3101 carrying pTRV2-RAR1; Rifr, Kmr	Lab stock
GV3101(pTRV2-EDS1)	GV3101 carrying pTRV2-EDS1; Rifr, Kmr	Lab stock
GV3101(pTRV2-MAPKKKα)	GV3101 carrying pTRV2-MAPKKKα; Rifr, Kmr	Lab stock
GV3101(pTRV2-MKK2)	GV3101 carrying pTRV2-MKK2; Rifr, Kmr	Lab stock
GV3101(pTRV2-WIPK)	GV3101 carrying pTRV2-WIPK; Rifr, Kmr	Lab stock
GV3101(pTRV2-SIPK1)	GV3101 carrying pTRV2-SIPK; Rifr, Kmr	Lab stock
GV3101(pTRV2-ICS1)	GV3101 carrying pTRV2-ICS1; Rifr, Kmr	Lab stock
GV3101(pTRV2-NPR1)	GV3101 carrying pTRV2-NPR1; Rifr, Kmr	Lab stock
Morello, J. E., & Collmer, A. (2009). Pseudomonas syringae HrpP is a type III secretion substrate specificity switch domain protein that is translocated into plant cells but functions atypically for a substrate-switching protein. Journal of bacteriology, 191(9), 3120-3131
Nelson, B. K., Cai, X., & Nebenführ, A. (2007). A multicolored set of in vivo organelle markers for co‐localization studies in Arabidopsis and other plants. The Plant Journal, 51(6), 1126-1136.
Wei, H. L., Chakravarthy, S., Mathieu, J., Helmann, T. C., Stodghill, P., Swingle, B., Martin, G. B., & Collmer, A. (2015). Pseudomonas syringae pv. tomato DC3000 type III secretion effector polymutants reveal an interplay between HopAD1 and AvrPtoB. Cell Host & Microbe, 17(6): 752-762.
