# Supplementary material for: Pseudomonas syringae Type III Secretion Protein HrpP Manipulates Plant Immunity To Promote Infection
Source: Microbiol Spectr. 2023 Apr 17;11(3):e05148-22. doi: 10.1128/spectrum.05148-22 (PMC10269811; doi:10.1128/spectrum.05148-22)
Supplement: Supplemental file 3 — Table S2. Download spectrum.05148-22-s0003.xlsx, XLSX file, 0.02 MB [file spectrum.05148-22-s0003.xlsx]

## Sheet: primers
Table S2 Primers used in this study
Name	Primer sequence (5‘-3’）	Purpose	Source
qEF1α-F	GAAGGATGGATACAACCCTGACA	for qPCR as reference gene	This study
qEF1α-R	CTCTTGGGCTCATTAATCTGGTC
qFRK1-F	TCTCATGTGTCGAGCATAGTAC	for qPCR of FRK1	This study
qFRK1-R	ATCCCCACTTTCAATGTGTAGT
qWRKY22-F	GCTCCATTTCCATCGTCTTAAC	for qPCR of WRKY22	This study
qWRKY22-R	GAAGTTGTGGTTCAAGCAATCT
qHsr203J-F	CGCAATTCCAATCCATCCAGGCTT	for qPCR of Hsr203J	This study
qHsr203J-R	GCAATTTAAGCTCCTCAACCGCCT
qHin1-F	AGTTGTCTCTTTGGATGCCTCTGC	for qPCR of Hin1	This study
qHin1-R	ACTGAGTCAACGTAGCATCGGTCA
qICS1-F	GTGTCGGCTCTGCTGTCTTCT	for qPCR of ICS1	Cong et al., 2022
qICS1-R	CTGCGTATAGCACGCCAATC
qNPR1-F	TTACTTCACTGAAACGCCT	for qPCR of NPR1	This study
qNPR1-R	CACTTCCTTTAATTCCACCT
qPR1α-F	GTAATATCCCACTCTTGCCG	for qPCR of PR1α	This study
qPR1α-R	ATGAAATCGCCACTTCCCTC
qPR2-F	GGGCTGTTAATTTGCAGTATCC	for qPCR of PR2	Cong et al., 2022
qPR2-R	GGTTTATAACATCTTGGTCTGATGG
qPR5-F	TGGATTTAACATTCCTATGTCTTTTGG	for qPCR of PR5	Roshan et al., 2018
qPR5-R	ACCTGGGCATTCACCATTTATATT
qMYC2-F	GAAGCGGATAGTAGTAGAGTT	for qPCR of MYC2	This study
qMYC2-R	TTTCTCCCTCCTTTGTCT
qPDF1.2-F	GCAGAGGCAAGAACCTGTGAGT	for qPCR of PDF1.2	This study
qPDF1.2-R	GAAACAACGGCGGCGGAATC
qLOX1-F	AAACACCAGAACCGTTGCGAAA	for qPCR of LOX1	This study
qLOX1-R	CGAGGGTACGGGTACTCAGAAG
qJAR1-F	TTGGGAATGGGAAGGCTTTGC	for qPCR of JAR1	This study
qJAR1-R	ACACATTGGTAGTGGCTGTTCC
qMAPKKKα-F	ACAACTACCACATCATCAC	for qPCR of MAPKKKα	Cong et al., 2022
qMAPKKKα-R	ACTACTCACATCATTATCCAAT
qMKK2-F	GATATGTTCGATCACAACGGTG	for qPCR of MKK2	Cong et al., 2022
qMKK2-R	GCCTGTGGAGATAATAGAGACC
qWIPK-F	ACGAGAATATGACGGAAT	for qPCR of WIPK	Cong et al., 2022
qWIPK-R	ATAGCAGCAGTGTAATCT
qSIPK-F	TATGAGCTCATGGACACTGATC	for qPCR of SIPK	This study
qSIPK-R	TGTATGTATTTCAACCCACGGA
qSGT1-F	GAGGTGGTGGTGACTATA	for qPCR of SGT1	Cong et al., 2022
qSGT1-R	CACATCAATGCTAACACTAAG
30a-HrpP-F	AGATATACATATGCATCATCACCATCATCATACCGCGC	amplify HrpP to construct pET-30a-HrpP	This study
30a-HrpP-R	CCCAAGCTTTTATCATGCTGAAAGGTCTTCAT
30a-HrpP1-119-R	CCCCAAGCTTTTAGTCCGGTTGATCCGGCAGACGTTGT	amplify HrpP1-119 to construct pET-30a-HrpP1-119	This study
30a-HrpP1-101-R	CCCCAAGCTTTTATTGTTCTGCGCGAACCGGAA	amplify HrpP1-101 to construct pET-30a-HrpP1-101	This study
AD-FLS2-F	CAGATTACGCTCATATGAAGTTACTCTCAAAGACC	amplify FLS2 from Arabidopsis to construct pGADT7-FLS2	This study
AD-FLS2-R	CCCGGGTGGAATTCACTTCACTAAACTTCTCGATCCTCGT
AD-BAK1-F	CAGATTACGCTCATATGGAACGAAGATTAATGATCCC	amplify BAK1 from Arabidopsis to construct pGADT7-BAK1	This study
AD-BAK1-R	CCCGGGTGGAATTCACTTCATTATCTTGGACCCGAGGGGTATT
AD-CERK1-F	CAGATTACGCTCATATGAAGCTAAAGATTTCTCTAATCGCTCCGATTC	amplify CERK1 from Arabidopsis to construct pGADT7-CERK1	This study
AD-CERK1-R	CCCGGGTGGAATTCACTTCACCGGCCGGACATAAGACTGACTAAATCTTCGTTT
AD-LORE-F	CAGATTACGCTCATATGGGTATGGTTTTATTTGC	amplify LORE from Arabidopsis to construct pGADT7-LORE	This study
AD-LORE-R	CCCGGGTGGAATTCACTTCACCTTCCTTGGATCATAGATT
AD-SOBIR1-F	CAGATTACGCTCATATGGCTGTTCCCACGGGAAG	amplify SOBIR1 from Arabidopsis to construct pGADT7-SOBIR1	This study
AD-SOBIR1-R	CCCGGGTGGAATTCACTTCAGTGCTTGATCTGGGACAACATG
AD-PBL1-F	CAGATTACGCTCATATGGGTTCTTGTCTCAGTTCTCGTGTCCTT	amplify PBL1 from Arabidopsis to construct pGADT7-PBL1	This study
AD-PBL1-R	CCCGGGTGGAATTCACTTCACAATCCAACGGTTTTTTTGTTTAAACCGTT
AD-PBL2-F	CAGATTACGCTCATATGGGTAATTGTTTAGATTC	amplify PBL2 from Arabidopsis to construct pGADT7-PBL2	This study
AD-PBL2-R	CCCGGGTGGAATTCACTTCATCTTACACGAGGAGATTGAG
AD-PBL27-F	CAGATTACGCTCATATGAGTGGGTGTTTGCCTTGTTTT	amplify PBL27 from Arabidopsis to construct pGADT7-PBL27	This study
AD-PBL27-R	CCCGGGTGGAATTCACTTCAGTCATTTGTACTATCAAAGCTGCCCGGT
AD-CPK28-F	CAGATTACGCTCATATGGGTGTCTGTTTCTCCGC	amplify CPK28 from Arabidopsis to construct pGADT7-CPK28	This study
AD-CPK28-R	CCCGGGTGGAATTCACTTCATCGAAGATTCCTGTGACCTG
AD-SGT1-F	CAGATTACGCTCATATGGCCAAGGAATTAGCAGA	amplify SGT1 from Arabidopsis to construct pGADT7-SGT1	This study
AD-SGT1-R	CCCGGGTGGAATTCACTTCAATACTCCCACTTCTTGAGCTC
AD-EDS1-F	CAGATTACGCTCATATGGCGTTTGAAGCTCTTAC	amplify EDS1 from Arabidopsis to construct pGADT7-EDS1	This study
AD-EDS1-R	CCCGGGTGGAATTCACTTCAGGTATCTGTTATTTCATCCATC
AD-NPR1-F	CAGATTACGCTCATATGGACACCACCATTGATGGATTC	amplify NPR1 from Arabidopsis to construct pGADT7-NPR1	This study
AD-NPR1-R	CCCGGGTGGAATTCACTTCACCGACGACGATGAGAGAGTTTA
AD-RBOHD-F	CAGATTACGCTCATATGAAAATGAGACGAGGCAA	amplify RBOHD from Arabidopsis to construct pGADT7-RBOHD	This study
AD-RBOHD-R	CCCGGGTGGAATTCACTTCAGAAGTTCTCTTTGTGGAAGTCA
AD-MAPKKKα-F	CAGATTACGCTCATATGCCTGCTTGGTGGGGGAAAAAATCCA	amplify MAPKKKα from Nicotiana benthamiana to construct pGADT7-MAPKKKα	This study
AD-MAPKKKα-R	CCCGGGTGGAATTCACTTCAGGGAAGAATGGGTCTTGTTTTGGGGGATCT
AD-MKK2-F	CAGATTACGCTCATATGCGACCAGCCGCCAACTC	amplify MKK2 from Solanum lycopersicum to construct pGADT7-MKK2	This study
AD-MKK2-R	CCCGGGTGGAATTCACTCTAAGAAGAGGAGGAAAAATGAG
BD-HrpP-F	AGGAGGACCTGCATATGACCGCACCGATCAAAACCCC	amplify HrpP to construct pGBKT7-HrpP	This study
BD-HrpP-R	GCTGCAGGTCGACGGATTCATGCTGAAAGGTCTTCAT
BD-HrpP1-169-R	GCTGCAGGTCGACGGATTCAGTCGCGGCATGCGCCCGTATGGGCACTCAGACGCTTGA	amplify HrpP1-119 to construct pGBKT7-HrpP1-169	This study
BD-HrpP1-149-R	GCTGCAGGTCGACGGATTCACAACTGCACGCTCCAGCGGTT	amplify HrpP1-119 to construct pGBKT7-HrpP1-149	This study
BD-HrpP1-119-R	GCTGCAGGTCGACGGATTCACTAGTCAGGCTGATCCGGCAGGC	amplify HrpP1-119 to construct pGBKT7-HrpP1-119	This study
BD-HrpP1-101-R	GCTGCAGGTCGACGGATTCATTGTTCTGCGCGAACCGGAA	amplify HrpP1-101 to construct pGBKT7-HrpP1-101	This study
BD-HrpP68-189-F	CAGATTACGCTCATATGGGCATGTTCTTTTCGCAACTGC	amplify HrpP68-189 to construct pGBKT7-HrpP68-189	This study
BD-HrpP93-189-F	CAGATTACGCTCATATGATAGCCTTTCCGGTACGCGCA	amplify HrpP93-189 to construct pGBKT7-HrpP93-189	This study
BD-HrpP120-189-F	CAGATTACGCTCATATGGGCCCCCTCAGTTTCACCCT	amplify HrpP120-189 to construct pGBKT7-HrpP120-189	This study
MKK2-GFPC-F	ATTAACAAGGCCATTACGGCCATGCGACCAGCCGCCAACTCCAC	amplify MKK2 to construct pUCNS-MKK2-GFPC	This study
MKK2-GFPC-R	AACTGATTGGCCGAGGCGGCCCCAGAAGAGGAGGAAAAATGAG
HrpP-GFPN-F	ATTAACAAGGCCATTACGGCCATGACCGCACCGATCAAAACCCC	amplify HrpP to construct pUCCS-HrpP-GFPN	This study
HrpP-GFPN-R	AACTGATTGGCCGAGGCGGCCCCTGCTGAAAGGTCTTCAT
HrpP1-119-GFPN-R	AACTGATTGGCCGAGGCGGCCCCGTCCGGTTGATCCGGCAGACGTTGT	amplify HrpP1-119 to construct pUCCS-HrpP1-119-GFPN	This study
HrpP1-101-GFPN-R	AACTGATTGGCCGAGGCGGCCCCTTGTTCTGCGCGAACCGGAA	amplify HrpP1-101 to construct pUCCS-HrpP1-101-GFPN	This study
Cong, S., Li, J. Z., Xiong, Z. Z., & Wei, H. L. (2022).Diverse interactions of five core type III effectors from Ralstonia solanacearum with plants. JGG
Roshan, P., Kulshreshtha, A., Kumar, S., Purohit, R., & Hallan, V. (2018). AV2 protein of tomato leaf curl Palampur virus promotes systemic necrosis in Nicotiana benthamiana and interacts with host Catalase2. Scientific Reports 8(1).
