# Supplementary material for: Pseudomonas syringae Type III Secretion Protein HrpP Manipulates Plant Immunity To Promote Infection
Source: Microbiol Spectr. 2023 Apr 17;11(3):e05148-22. doi: 10.1128/spectrum.05148-22 (PMC10269811; doi:10.1128/spectrum.05148-22)
Supplement: Supplemental file 4 — Table S3. Download spectrum.05148-22-s0004.xlsx, XLSX file, 0.01 MB [file spectrum.05148-22-s0004.xlsx]

## Sheet: plasmids
Table S3 Plasmids used in this study
Name	Relative properties	Source
pET-30a	T7 promotor expression vector with N-His tag; Kmr	Invitrogen
pCPP5371	pBBR1MCS containing avrPto1 promoter, Gateway reading frame B cassette, and codons 2 to 406 of cya; Gmr, Cmr	Oh et al., 2007
pB7WG2.0	Binary gateway vector with 35S promotor; Spr, Cmr	Invitrogen
pRK2013	Helper plasmid; ColE1 replicon TraRK+Mob+; Kmr	Lab stock
pENRTY-HrpP	pENTR/SD/D-TOPO containg full length of hrpPPstDC3000; Kmr	Morello and Collmer, 2009
pET-30a-HrpP	Inducible expression of HrpPPstDC3000; Kmr	This study
pET-30a-HrpP1-119	Inducible expression of HrpP1-119(PstDC3000); Kmr	This study
pET-30a-HrpP1-101	Inducible expression of HrpP1-101(PstDC3000); Kmr	This study
pEarlyGateS101-HrpP	pEarlyGateS101 expressing HrpPPstC3000-GFP-HA; Spr	Lab stock
pB7WG2.0-HrpP	pB7WG2.0 derivative carrying hrpPPstDC3000; Spr	This study
pCPP5371-AvrPto-Cya	pCPP5371 expressing AvrPto-Cya; Gmr	Oh et al., 2007
pGADT7	Y2H prey vector with GAL4 activation domain; Ampr	Clontech
pGBKT7	Y2H bait vector with GAL4 DNA-binding domain; Kmr	Clontech
pGADT7-FLS2	pGADT7 derivative carrying FLS2; Ampr	This study
pGADT7-BAK1	pGADT7 derivative carrying BAK1; Ampr	This study
pGADT7-CERK1	pGADT7 derivative carrying CERK1; Ampr	This study
pGADT7-LORE	pGADT7 derivative carrying LORE; Ampr	This study
pGADT7-SOBIR1	pGADT7 derivative carrying SOBIR1; Ampr	This study
pGADT7-PBL1	pGADT7 derivative carrying PBL1; Ampr	This study
pGADT7-PBL2	pGADT7 derivative carrying PBL2; Ampr	This study
pGADT7-PBL27	pGADT7 derivative carrying PBL27; Ampr	This study
pGADT7-CPK28	pGADT7 derivative carrying CPK28; Ampr	This study
pGADT7-SGT1	pGADT7 derivative carrying SGT1; Ampr	This study
pGADT7-EDS1	pGADT7 derivative carrying EDS1; Ampr	This study
pGADT7-NPR1	pGADT7 derivative carrying NPR1; Ampr	This study
pGADT7-RBOHD	pGADT7 derivative carrying RBOHD; Ampr	This study
pGADT7-MAPKKKα	pGADT7 derivative carrying MAPKKKα; Ampr	This study
pGADT7-MKK2	pGADT7 derivative carrying MKK2; Ampr	This study
pGBKT7-HrpPPss61	pGBKT7 derivative carrying hrpPPss61; Kmr	This study
pGBKT7-HrpP	pGBKT7 derivative carrying hrpPPstDC3000; Kmr	This study
pGBKT7-HrpP1-169	pGBKT7 derivative carrying hrpP1-169(PstDC3000); Kmr	This study
pGBKT7-HrpP1-149	pGBKT7 derivative carrying hrpP1-149(PstDC3000); Kmr	This study
pGBKT7-HrpP1-119	pGBKT7 derivative carrying hrpP1-119(PstDC3000); Kmr	This study
pGBKT7-HrpP1-101	pGBKT7 derivative carrying hrpP1-101(PstDC3000); Kmr	This study
pGBKT7-HrpP68-189	pGBKT7 derivative carrying hrpP68-189(PstDC3000); Kmr	This study
pGBKT7-HrpP93-189	pGBKT7 derivative carrying hrpP93-189(PstDC3000); Kmr	This study
pGBKT7-HrpP120-189	pGBKT7 derivative carrying hrpP120-189(PstDC3000); Kmr	This study
pUCNS-GFPC	35S promotor expression vector with C-terminal frangment of GFP; Kmr	Chen et al., 2021
pUCCS-GFPN	35S promotor expression vector with N-terminal frangment of GFP; Kmr	Chen et al., 2021
pUCNS-MKK2-GFPC	pUCNS-GFPC derivative carrying MKK2; Kmr	This study
pUCCS-HrpP-GFPN	pUCCS-GFPN derivative carrying hrpPPstDC3000; Kmr	This study
pUCCS-HrpP1-119-GFPN	pUCCS-GFPN derivative carrying hrpP1-119(PstDC3000); Kmr	This study
pUCCS-HrpP1-101-GFPN	pUCCS-GFPN derivative carrying hrpP1-101(PstDC3000); Kmr	This study
pTRV1	VIGS TRV RNA1-based vector; Kmr	Lab stock
pTRV2	VIGS TRV RNA2-based vector; Kmr	Lab stock
pTRV2-EC1	for VIGS of EC1; Kmr	Lab stock
pTRV2-SGT1	for VIGS of SGT1; Kmr	Lab stock
pTRV2-RAR1	for VIGS of RAR1; Kmr	Lab stock
pTRV2-EDS1	for VIGS of EDS1; Kmr	Lab stock
pTRV2-MAPKKKα	for VIGS of MAPKKKα; Kmr	Lab stock
pTRV2-MKK2	for VIGS of MKK2; Kmr	Lab stock
pTRV2-WIPK	for VIGS of WIPK; Kmr	Lab stock
Chen, J. B., Bao, S. W., Fang, Y. L., Wei, L. Y., Zhu, W. S., Peng, Y. L., & Fan, J. (2021). An LRR-only protein promotes NLP-triggered cell death and disease susceptibility by facilitating oligomerization of NLP in Arabidopsis. New Phytologist, 232(4), 1808-1822
Morello, J. E., & Collmer, A. (2009). Pseudomonas syringae HrpP is a type III secretion substrate specificity switch domain protein that is translocated into plant cells but functions atypically for a substrate-switching protein. Journal of bacteriology, 191(9), 3120-3131.
Oh, H. S., Kvitko, B. H., Morello, J. E., & Collmer, A. (2007). Pseudomonas syringae lytic transglycosylases coregulated with the type III secretion system contribute to the translocation of effector proteins into plant cells. Journal of bacteriology, 189(22), 8277-8289.
